# Supplementary material for: Assessing Trail Running Biomechanics: A Comparative Analysis of the Reliability of StrydTM and GARMINRP Wearable Devices
Source: Sensors (Basel). 2024 Jun 1;24(11):3570. doi: 10.3390/s24113570 (PMC11175203; doi:10.3390/s24113570)
Supplement: Supplementary file 1 [file sensors-24-03570-s001.zip]

Archive with 1 entries (1 files):
- sensors-2982468-supplementary.pdf
